# Supplementary material for: Effect of intensivist involvement on clinical outcomes in patients with advanced lung cancer admitted to the intensive care unit
Source: PLoS One. 2019 Feb 13;14(2):e0210951. doi: 10.1371/journal.pone.0210951 (PMC6373899; doi:10.1371/journal.pone.0210951)
Supplement: S3 Appendix — (XLSX) [file pone.0210951.s006.xlsx]

## Sheet: Sheet2
serial_no	sex	age	Pre_PS	PoorPS	histology	Dx	Histology_coding	Stage	Distatntmets	Surgery	WBRT	pallRT	prev_op	prev_rtx	prev_gks	prev_wbrt	prev_ctx	prev_ccrt	line	Refractory	Txoff	NewlyDx	cancer_status	Underlying_CV	Underlying_stroke	underlying_pulmo	pulmocomorbid	ILD	Underlying_DM	Underlying_etc	ICU_cause_intensivist	other_malignancy	smk_hx	Cause_Direct	Cause_analysis	MICU_Cause_explain	Cause_Ca_related	Cause_Ca_problem	Cause_Direct_coding_YUJ	Cause_detail_YUJ	Pneumonia	Sepsis	Ix	respfailure	hemodynamic	AKI	neurology	cardiovasc	prevCPR
1	1	66	1	0	small cell	5	Small cell	ED	1	0	0	0	0	0	0		1	0	1	0	0	1	1	0	0	0	0	0	1		1	0	1	Infection - Pneumonia	neutropenia-pn/sepsis	neutropenic sepsis, pneuomonia	1	1	2	9	1	1	1	1	1	1	1	0	0
2	1	65	2	1	adenoca	1	Adenocarci	IV	1	1	0	1	0	3	0		1	0	0	0	0	0	1	0	0	1	1	0	0		3	0	1	Metabolic problem	metabolic cause	metabolic acidosis, hyperkalemia	1	1	1	6		0	2	1	1	1	0	0	0
3	1	76	2	1	small cell	11	Small cell	ED	1	0	0	0	0	1	0		0	0	0	0	0	1	1	1	0	0	0	0	0	0	1	0	1	AMI	AMI	AMI	0	0	3	15		0	1	1	1	0	0	1	0
4	1	81	2	1	poorly differentiated	4	P/D carcin	IV	0	0	0	0	0	0	0		0	0	0	0	0	1	1	1	0	0	0	0	0		1	0	1	disease progression	obstructive pneumonia	respiratory failure	1	2	1	1		0	1	1	1	0	0	0	0
5	1	70	1	0	poorly differentiated	4	P/D carcin	IV	0	0	0	0	0	0	0		1	0	1	0	0	1	1	1	0	1	1	0	1		1	0	1	Infection - Pneumonia	pneumonia after chemo	pn (nosocomial)	1	1	2	10	1	0	1	1	1	0	0	0	0
6	0	50	1	0	adenoca	1	Adenocarci	IV	1	0	0	0	0	0	0		1	0	0	0	0	0	0	0	0	0	0	0	0	0	2	0	0	Neurologic problem	MCA infarction	MCA infarct	1	3	1	5		0	2	1	1	0	1	0	0
7	1	75	1	0	small cell	11	Small cell	ED	0	0	0	0	1	1	0		1	0	5	1	0	0	1	0	0	1	1	0	1		1	0	1	infection - sepsis	neutropenia-pn/sepsis	neutropenic sepsis	1	1	2	9	1	1	3	1	1	1	0	0	0
8	1	68	1	0	others	5	Others	IV	1	0	0	0	0	0	0		1	0	2	0	0	0	1	0	0	0	0	0	0	0	1	0	1	Infection - Pneumonia	pneumonia after chemo	pneumonia	1	1	2	10	1	0	2	1	1	0	0	0	0
9	1	75	2	1	squamous	2	SqCC	IV	0	1	0	0	0	0	0		1	0	2	0	0	0	0	1	0	1	1	0	0	0	1	0	1	Infection - Pneumonia	hypercalcemia, AMI	aspiration pn	1	1	1	6	1	0	2	1	1	0	0	0	1
10	0	77	3	1	adenoca	1	Adenocarci	IV	0	0	0	0	0	0	0		0	0	0	0	1	0	1	0	0	1	1	0	0	0	1	0	0	neurologic problem	MCA infarction	MCA infarct		3	1	5		0	2	0	0	0	1	0	0
11	1	64	2	1	others	5	Others	IV	1	0	0	0	0	1	0		1	0	0	0	0	0	0	0	0	0	0	0	0	0	1	0	1	Infection - Pneumonia	neutropenic pn/sepsis	pn, sepsis	1	1	2	9	1	1	2	1	1	1	0	0	0
12	0	69	2	1	nonsmall cell	3	Others	IV	1	0	1	0	0	2	0		1	0	2	0	0	0	1	0	0	0	0	0	0	0	1	0	0	noninfec pul ds	CO2 retention d/t fentanyl	hypercapnic resp failure	1	1	3	11		0	2	0	0	0	0	0	0
13	1	68	3	1	small cell	11	Small cell	ED	1	0	0	0	0	0	0		1	0	1	0	0	1	1	0	0	0	0	0	1	0	1	0	1	disease progression	obstructive pneumonia	obstructive pn, PE of large amount, TLS	1	2	1	1		0	1	1	1	0	0	0	0
14	1	65	1	0	squamous	2	SqCC	IIIB	0	0	0	0	0	0	0		1	0	2	0	0	0	1	0	0	4	1	1	0	0	4	0	1	noninfec pul ds	IPF aggravation	drug induced pneumonitis	1	1	3	14		0	2	1	1	1	0	0	0
15	1	70	2	1	small cell	11	Small cell	ED	1	0	0	0	0	0	0		1	0	7	1	1	0	1	0	0	1	1	0	0		1	0	1	pn or pneumonitis	pneumonia	bac pn or CTx induced pneumonitis	1	1	3	12	1	0	3	1	0	0	0	0	0
16	0	52	2	1	adenoca	1	Adenocarci	IV	1	0	1	0	1	2	0		1	0	2	0	0	0	1	0	0	0	0	0	1		1	0	0	Infection - Pneumonia	pn/sepsis	pneumonia/sepsis (CPR)	1	1	3	12	1	1	2	1	1	1	0	0	1
17	1	79	1	0	squamous	2	SqCC	IIIB	0	0	0	0	0	0	0		1	0	1	0	0	0	0	0	0	4	1	1	0	0	1	0	1	Infection - Pneumonia	pneumonia after chemo	respiratory failure	1	1	2	10	1	0	2	1	1	0	0	0	0
18	1	86	2	1	squamous	2	SqCC	IV	1	1	1	0	0	2	0		0	0	0	0	1	1	1	1	0	0	0	0	0	0	1	0	1	Infection - Pneumonia	pneumonia	pneumonia	1	1	3	12	1	0	1	1	1	0	0	0	0
19	1	74	3	1	squamous	2	SqCC	IIIB	1	1	0	0	0	1	0		0	0	0	0	0	1	1	0	0	0	0	0	1	0	4	0	1	Heart problem	Tamponade	CHF d/t cardiac tampone	1	2	1	3		0	1	0	1	0	0	1	0
20	1	65	3	1	adenoca	1	Adenocarci	IV	0	0	0	0	1	0	0		1	1	3	0	0	0	0	0	0	1	1	0	1		1	0	2	noninfec pul ds	RT pneumonitis + ARDS	res failure (intraarterial embolism, ARDS)	1	3	2	7		0	2	1	1	0	0	0	0
21	1	68	2	1	squamous	2	SqCC	IV	1	0	1	1	0	2	0	1	1	0	5	1	1	0	1	0	0	0	0	0	0		1	0	1	Infection - Pneumonia	pneumonia	pneumonia	1	3	3	12	1	0	3	1	0	0	0	0	0
22	1	48	2	1	adenoca	1	Adenocarci	IV	0	1	0	0	0	0	0		1	0	3	1	0	0	1	0	0	1	1	0	1	0	1	0	1	disease progression	CO2 retention d/t PD	disease progression	1	2	1	2		0	2	1	1	0	0	0	0
23	1	65	1	0	squamous	2	SqCC	IV	1	1	0	0	0	0	0		1	0	5	0	0	1	1	0	0	1	1	0	0	0	3	0	1	noninfec pul ds	post-op	postop care 중 CO2 retension으로 intubation->extu ->weaning 실패로 reintubation	0	0	2	11		0	1	1	0	0	0	0	0
24	1	60	2	1	adenoca	1	Adenocarci	IV	0	0	0	0	1	1	0		1	0	3	1	1	0	1	0	0	1	1	0	0		2	0	1	Neurologic problem d/t PD	sz d/t brain mets, asp pn	seizure d/t skull meta	1	2	1	5		0	2	1	0	0	1	0	0
25	1	61	2	1	adenoca	1	Adenocarci	IV	0	1	0	0	1	0	0		1	0	3	0	0	0	1	0	0	6	1	0	0	0	1	0	1	Infection - Pneumonia	pneumonia	pneumonia	1	1	3	12	1	0	3	1	1	0	0	0	0
26	1	68	3	1	small cell	11	Small cell	ED	1	1	0	0	0	0	0		1	0	1	0	0	1	1	0	0	0	0	0	0		1	0	1	Infection - Pneumonia	obstructive pneumonia with inf	pneumonia	1	1	1	1	1	0	1	1	1	0	0	0	0
27	0	74	1	0	small cell	11	Small cell	ED	1	0	0	0	0	0	0		1	0	2	1	0	0	1	0	0	0	0	0	0		1	0	1	infection - sepsis	neutropenia-sepsis	neutropenic sepsis	1	1	2	9	1	1	2	0	1	0	0	0	0
28	1	58	3	1	adenoca	1	Adenocarci	IV	1	0	1	0	0	2	0		1	0	3	1	0	0	1	0	0	0	0	0	0	0	1	0	1	disease progression	sz d/t brain mets	seizure d/t brain meta	1	2	1	5		0	2	0	0	0	1	0	0
29	0	67	2	1	adenoca	1	Adenocarci	IV	1	1	1	0	0	2	0		1	0	4	1	0	0	1	0	0	0	0	0	0		1	0	0	Infection - Pneumonia	neutropenia-pn/sepsis	pneumonia, neutropenic sepsis	1	1	2	9	1	1	3	1	1	0	0	0	0
30	1	69	1	0	nonsmall cell	3	Others	IIIB	0	0	0	0	0	0	0		1	0	1	0	0	1	1	0	0	1	1	0	0	0	5	0	0	Bleeding	tumor bleeding	massive hemoptysis	1	3	1	4		0	1	0	0	0	0	0	0
31	0	72	3	1	nonsmall cell	3	Others	IV	1	0	0	1	0	3	0		1	0	1	0	1	1	1	0	0	0	0	0	0		5	0	0	Bleeding	GI bleeding after chemo	UGI bleeding	1	1	2	11		0	1	1	1	1	0	0	0
32	1	68	3	1	squamous	2	SqCC	IV	1	0	0	0	0	0	0		1	0	1	0	0	0	1	1	0	1	1	0	0		1	0	1	IPF + pn	IPF aggravation	IPF 악화 및 pneumonia 동반	0	0	3	14	1	0	3	1	1	0	0	0	0
33	1	59	1	0	small cell	11	Small cell	ED	0	0	0	0	0	0	0		1	1	1	0	0	0	1	0	0	1	1	0	0	0	1	0	1	Infection - Pneumonia	neutropenic pn/sepsis	pn, sepsis	1	1	2	9	1	1	2	1	1	1	0	0	0
34	1	73	3	1	small cell	11	Small cell	ED	0	0	0	0	0	0	0		1	1	2	0	0	0	1	0	0	0	0	0	0	0	1	0	1	Infection - Pneumonia	neutropenic pn/sepsis	pn, sepsis	1	1	2	9	1	1	2	1	1	1	0	0	0
35	1	52	1	0	adenoca	1	Adenocarci	IV	1	0	0	0	1	0	0		1	0	1	0	0	0	0	0	0	1	1	0	0	0	1	0	1	Bleeding	tumor bleeding	tumor bleeding	1	2	1	4		0	2	1	1	0	0	0	0
36	1	72	3	1	poorly differentiated	4	P/D carcin	IV	0	0	0	1	0	3	0		0	0	0	0	1	1	1	0	0	0	0	0	0		1	0	1	Infection - Pneumonia	pn/sepsis	pn, sepsis	1	1	2	12	1	1	1	1	1	1	0	0	0
37	1	67	2	1	squamous	2	SqCC	IV	1	0	0	0	0	0	0		1	0	1	0	0	1	1	1	0	0	0	0	1		1	0	1	Bleeding	bleeding	tumor bleeding	1	3	1	4		0	1	1	1	0	0	0	1
38	0	74	2	1	adenoca	1	Adenocarci	IIIB	0	0	0	0	0	0	0		1	0	2	0	0	0	1	0	0	0	0	0	1		1	0	0	Infection - Pneumonia	pn/sepsis after chemotherapy	pn, sepsis	1	1	2	10	1	1	2	1	1	1	0	0	0
39	1	59	1	0	squamous	2	SqCC	IV	0	1	0	0	1	0	0		1	1	2	0	0	0	1	0	0	0	0	0	0	0	1	0	1	Infection - Pneumonia	pn + ARDS	pn, ARDS	1	1	3	12	1	0	2	1	1	0	0	0	0
40	1	78	3	1	squamous	2	SqCC	IV	0	0	0	0	1	1	0		0	0	0	0	1	0	1	0	0	0	0	0	1	0	1	0	1	Infection - Pneumonia	pneumonia	aspiration pn	1	1	3	12	1	0	2	1	1	0	0	0	0
41	1	62	2	1	squamous	2	SqCC	IIIB	0	0	0	0	1	1	0		1	1	1	0	0	1	1	0	0	1	1	0	0	Biliary pancreatitis	1	0	1	Infection - Pneumonia	post-CCRT pn/sepsis	neutropenic sepsis, p	1	1	2	10	1	1	1	1	1	1	0	0	0
42	1	77	2	1	adenoca	1	Adenocarci	IV	1	0	0	0	1	1	0		1	0	2	0	1	0	1	0	0	0	0	0	0	glottic ca로 05.3.16 LMS-> 이후 NED	1	1	1	Infection - Pneumonia	pn + ARDS	HAP + ARDS	1	3	3	12	1	0	3	1	1	0	0	0	0
43	1	72	1	0	nonsmall cell	3	Others	IV	1	0	0	0	0	0	0		1	0	3	0	0	0	1	0	0	1	1	0	0		1	0	0	Infection - Pneumonia	pneumonia after chemo	pneumonia	1	1	2	10	1	0	2	1	1	0	0	0	0
44	1	66	1	0	small cell	11	Small cell	ED	1	0	0	0	0	0	0		1	0	1	0	0	1	1	0	1	0	0	0	0	ICA stenosis, recurrent stroke	1	0	1	Infection - Pneumonia	neutropenia-pn/sepsis	pn, MRSA sepsis	1	1	2	9	1	1	1	1	1	0	0	0	0
45	0	67	2	1	poorly differentiated	4	P/D carcin	IV	1	1	0	0	0	0	0		1	0	1	0	0	1	1	0	1	0	0	0	0	CVA (2003)	1	0	1	Infection - Pneumonia	neutropenic pneumonia	pn vs. pneumonitis	1	1	2	9	1	0	1	1	1	0	0	0	0
46	0	70	2	1	others	5	Others	IV	1	0	0	0	1	0	0		1	0	5	1	0	0	1	0	0	0	0	0	0	0	1	0	1	Infection - Pneumonia	pneumonia after chemo	pneumonia	1	1	2	10	1	0	3	1	0	0	0	0	0
47	1	70	1	0	adenoca	1	Adenocarci	IV	0	1	0	0	1	0	0		1	0	0	0	0	1	1	0	0	4	1	1	1	DM-CKD	1	0	1	Infection - Pneumonia	obstructive pneumonia with inf	pneumonia	1	2	1	1	1	0	1	1	1	1	0	0	0
48	1	80	2	1	others	5	Others	IV	1	0	0	0	1	1	0		1	0	1	0	1	0	1	0	0	0	0	0	0	0	1	0	2	pn, sepsis	pn/sepsis	pn, sepsis	0	0	3	12	1	1	2	1	1	1	0	0	0
49	0	41	2	1	adenoca	1	Adenocarci	IV	1	0	0	0	0	0	0		1	0	2	0	0	0	1	0	0	0	0	0	0	0	4	0	0	Heart problem	Cardiac arrest d/t tamponade	cardiac tampone	1	2	1	3		0	2	1	1	0	0	1	1
50	1	74	1	0	others	5	Others	IV	1	0	0	0	0	0	0		1	0	1	0	0	0	1	1	0	1	1	0	0	angina, h/o NSTEMI, 2VD	1	0	1	noninfec pul ds	Taxol pneumonitis	pneumonitis	1	1	2	8		0	2	1	1	0	0	0	0
51	1	68	1	0	squamous	2	SqCC	IV	1	0	0	0	0	0	0		1	1	2	0	0	0	1	1	0	1	1	0	0	0	1	0	1	noninfec pul ds	docetaxel related toxicity	resp failure d/t noncardiogenic pul edema	1	1	2	8		0	2	1	0	0	0	0	0
52	1	45	2	1	adenoca	1	Adenocarci	IV	1	0	1	0	0	2	0		1	0	3	1	1	0	1	0	0	0	0	0	0	0	1	0	0	noninfec pul ds	pleural effusion	unknown cause of resp failure	1	1	1	2		0	3	1	1	0	0	0	0
53	0	62	2	1	adenoca	1	Adenocarci	IV	1	0	0	0	0	0	0		1	0	3	1	0	0	1	0	0	0	0	0	1		2	0	0	stroke (MCA infarction)	MCA infarction	stroke (MCA infarction)	1	3	1	5		0	2	0	0	0	1	0	0
54	0	48	3	1	poorly differentiated	4	P/D carcin	IV	1	0	0	1	0	3	0		1	0	2	0	0	0	1	0	0	0	0	0	0		4	0	1	Heart problem	Tamponade	cardiopul arrest on PCC in situ	1	2	1	3		0	2	1	1	0	0	1	0
55	1	66	1	0	small cell	11	Small cell	ED	1	0	0	0	0	0	0		1	0	1	0	0	1	1	0	0	0	0	0	0		1	0	1	Infection - Pneumonia	neutropenic pn/sepsis	pneumonia	1	1	2	9	1	1	1	1	1	0	0	0	0
56	1	77	2	1	squamous	2	SqCC	IV	1	0	0	0	1	1	0		1	0	1	0	0	0	1	1	0	1	1	0	0		1	0	1	noninfec pul ds	RT pneumonitis	RT pneumonitis(동반된 ARDS)	1	1	2	7		0	2	1	0	0	0	0	0
57	1	70	3	1	adenoca	1	Adenocarci	IV	1	0	1	1	0	2	0	1	1	0	3	1	0	0	1	0	0	0	0	0	0		1	0	0	disease progression	pneumonia	sudden resp arrest, maybe d/t malig PE, combined pn	1	2	3	12		0	3	1	1	0	0	0	1
58	1	71	4	1	others	5	Others	IV	1	0	0	0	1	0	0		0	0	0	0	0	1	1	0	0	0	0	0	1		1	0	1	disease progression	hypoxia d/t PD	disease progression	1	2	1	2		0	1	0	1	0	0	0	0
59	1	72	2	1	adenoca	1	Adenocarci	IV	1	0	0	0	0	0	0		1	0	2	0	0	1	1	0	0	1	1	0	0		1	0	1	disease progression	postop	gastric fundus rupture	1	2	2	11		1	1	1	0	0	0	0	0
60	1	54	3	1	nonsmall cell	3	Others	IV	1	0	0	1	0	3	0		1	0	2	0	1	0	1	0	0	1	1	0	1		1	0	1	disease progression	resp failure d/t PD	disease progression	1	2	1	2		0	2	1	0	0	0	0	0
61	1	73	1	0	squamous	2	SqCC	IV	1	0	0	0	1	0	0		0	0	0	0	0	0	1	0	0	1	1	0	1	0	1	0	1	infection - sepsis	infection-sepsis	sepsis	0	0	3	13	1	1	2	1	1	1	0	0	0
62	1	55	1	0	nonsmall cell	3	Others	IV	1	0	0	0	0	0	0		1	0	5	1	0	0	1	0	0	0	0	0	0		1	0	1	Infection - Pneumonia	pn/sepsis after chemotherapy	sepsis d/t necrotizing pn	1	1	2	10	1	1	3	1	1	0	0	0	0
63	1	74	1	0	adenoca	1	Adenocarci	IV	0	1	0	0	0	0	0		1	0	4	1	0	0	1	0	0	6	1	0	0		1	0	1	noninfec pul ds	Gemzar pneumonitis	pneumonitis vs atypical pn	1	1	2	8		0	2	1	0	0	0	0	0
64	1	77	1	0	adenoca	1	Adenocarci	IV	0	0	0	0	0	0	0		1	0	2	0	0	0	1	1	0	1	1	0	1	0	1	0	1	disease progression	lymphangitic lung meta	PD (lymphangitic lung meta)	1	2	1	2		0	2	1	1	0	0	0	0
65	1	64	1	0	small cell	11	Small cell	ED	1	0	0	0	0	1	0		1	0	3	1	0	0	1	1	0	1	1	0	0	EGC Hx(+) (08.3.18 ESD)	1	1	1	Infection - Pneumonia	neutropenic pn/sepsis	pn, neutropenic sepsis	1	1	2	9	1	1	2	1	1	1	0	0	0
66	1	74	2	1	adenoca	1	Adenocarci	IV	1	0	0	0	0	0	0		1	0	1	0	0	1	1	1	0	0	0	0	0		1	0	1	Infection - Pneumonia	HAP	HAP + ARDS	1	1	3	12	1	0	1	1	0	0	0	0	0
67	1	70	2	1	adenoca	1	Adenocarci	IV	1	0	0	0	1	1	0		1	0	0	0	0	0	1	0	0	0	0	0	0	0	1	0	1	Infection - Pneumonia	pn/sepsis after chemotherapy	pn (PCP + ESBL Kleb)	1	1	2	10	1	1	3	1	1	1	0	0	0
68	1	62	2	1	poorly differentiated	4	P/D carcin	IV	1	0	0	0	0	1	0		1	0	2	0	0	0	1	0	0	6	1	0	0	Pul Tb (09.2.13 부터 HREZ)	1	0	0	Infection - Pneumonia	aspiration pneumonia	aspiration pn	1	3	3	12	1	0	3	1	1	0	0	0	0
69	1	78	2	1	squamous	2	SqCC	IIIB	0	1	0	0	0	0	0		1	0	1	0	0	1	1	0	0	1	1	0	0	0	3	0	1	noninfec pul ds	R/O neutropenic sepsis	impending resp arrest & altered mentality	1	1	2	9		1	1	1	1	1	0	0	1
70	1	59	1	0	squamous	2	SqCC	IV	0	0	0	0	0	0	0		1	0	0	0	0	0	0	0	0	0	0	0	0		1	0	1	Infection - Pneumonia	neutropenic pn/sepsis	neutropenic Pseudomonas sepsis, pn	1	1	2	9	1	1	1	1	1	1	0	0	0
71	1	51	2	1	adenoca	1	Adenocarci	IV	1	0	1	0	0	2	0		1	0	3	0	0	0	1	0	0	1	1	0	0		1	0	1	disease progression	resp failure d/t PD	disease progression	1	2	1	2		0	2	1	1	0	0	0	0
72	1	71	3	1	squamous	2	SqCC	IV	0	0	0	0	0	0	0		0	0	0	0	1	0	1	0	1	1	1	0	1	CVA (1990)	4	0	1	Heart problem	AMI	STEMI	0	0	3	15		0	2	0	1	0	0	1	0
73	1	72	2	1	nonsmall cell	3	Others	IV	1	0	0	0	0	0	0		1	0	2	0	0	0	1	1	0	1	1	0	1		3	0	1	Metabolic problem	metabolic cause	metabolic acidosis(d/t unknown cause, maybe infection?)로 인한 cardiac arrest	1	1	1	6		0	2	1	1	1	0	0	1
74	1	64	1	0	poorly differentiated	4	P/D carcin	IIIB	0	0	0	0	0	0	0		1	1	4	1	0	0	1	0	0	1	1	0	0	h/o EGC (02.2.22, STG)	1	1	1	Infection - Pneumonia	pneumonia after chemo	pneumonia	1	1	2	10	1	0	2	1	1	0	0	0	0
75	1	52	2	1	adenoca	1	Adenocarci	IV	1	1	0	0	0	0	0		1	0	0	0	0	1	1	0	0	0	0	0	0		1	0	1	disease progression	resp failure d/t PD	disease progression	1	2	1	2		0	1	1	0	0	0	0	0
76	0	43	4	1	adenoca	1	Adenocarci	IV	0	0	0	1	1	3	0		1	1	3	1	0	0	1	0	0	0	0	0	1	HBV(+)	1	0	0	infection - empyema	empyema	empyema & GI - pleura fistula (uncontrolled infection)	1	1	3	12		0	2	1	0	0	0	0	0
77	1	35	2	1	others	5	Others	IV	1	1	0	1	0	3	1		1	0	3	1	1	0	1	0	0	0	0	0	0		1	0	0	noninfec pul ds	obstructive pneumonia	hypercapnic resp failure d/t Rt main bronchus ob d/t PD+ RT edema	1	2	1	1		0	2	1	0	0	0	0	0
78	1	47	2	1	squamous	2	SqCC	IV	0	0	0	0	0	1	0		1	0	2	0	1	0	1	0	0	0	0	0	0		1	0	1	Infection - Pneumonia	pneumonia	pneumonia	1	1	3	12	1	0	2	0	1	0	0	0	0
79	1	81	1	0	adenoca	1	Adenocarci	IV	1	0	0	0	0	1	0		1	0	4	1	1	0	1	1	1	0	0	0	1	CVA Hx+(Rt prox M1, Lt ICA occlusion) (2006)	1	0	1	Infection - Pneumonia	neutropenic pneumonia	pneumonia	1	1	2	9	1	0	3	1	1	0	0	0	0
80	1	49	1	0	small cell	11	Small cell	ED	1	0	1	0	0	2	0		1	0	3	0	0	1	1	0	0	1	1	0	0		1	0	1	infection - abscess	abscess	lung abscess rupture	1	1	3	12		0	1	1	0	0	0	0	0
81	1	45	2	1	others	5	Others	IV	1	0	0	0	0	1	0		1	0	5	0	1	0	1	0	0	0	0	0	0	0	4	0	0	Heart problem	Tamponade	cardiac tamponade	1	2	1	3		0	3	1	1	1	0	1	1
82	0	63	2	1	small cell	11	Small cell	ED	1	0	0	0	0	0	0		1	0	3	0	0	0	1	0	0	0	0	0	0		1	0	1	Infection - Pneumonia	neutropenic pneumonia	pneumonia	1	1	2	9	1	0	2	1	1	0	0	0	0
83	1	63	2	1	adenoca	1	Adenocarci	IV	1	0	0	0	0	1	0		1	0	2	0	0	0	1	0	0	1	1	0	0		1	0	1	Infection - Pneumonia	pneumonia after chemo	atypical pn(viral, influenza+)	1	1	2	10	1	0	2	1	1	0	0	0	0
84	1	73	3	1	small cell	11	Small cell	ED	1	0	0	0	0	0	0		1	0	2	0	0	0	1	0	0	0	0	0	0		1	0	1	Infection - Pneumonia	pn/sepsis after chemotherapy	pn(CAP), sepsis (Strep pn)	1	1	2	10	1	0	2	1	1	0	0	0	0
85	1	71	2	1	nonsmall cell	3	Others	IV	0	0	0	0	0	0	0		1	0	2	0	0	0	1	0	0	1	1	0	0		1	0	1	Infection - Pneumonia	pneumonia after chemo	aspiration pn	1	1	2	10	1	1	2	1	1	0	0	0	0
86	1	62	2	1	poorly differentiated	4	P/D carcin	IV	1	0	0	0	0	0	0		1	1	3	1	0	0	1	0	0	4	1	1	0		1	0	1	Infection - Pneumonia	PCP pneumonia		0	1	2	12	1	0	3	1	0	0	0	0	0
87	0	64	1	0	poorly differentiated	4	P/D carcin	IV	1	0	0	0	0	0	0		1	0	1	0	2	1	1	0	0	0	0	0	1		7	1	0	r/o anaphylaxis	anaphlactic shock after TC	anaphylactoid shock	1	1	2	11		0	1	1	1	0	0	0	0
88	1	59	3	1	others	5	Others	IV	1	1	0	0	0	0	0		1	1	4	1	1	0	1	0	0	0	0	0	0	PTE	1	0	1	disease progression			1	2	1	2		0	3	1	0	0	0	0	0
89	1	74	0	0	poorly differentiated	4	P/D carcin	IV	1	0	0	1	0	3	0		1	0	1	0	0	1	1	0	0	1	1	0	0	0	1	0	0	Infection - Pneumonia	HAP	neutropenic fever, pneumonia, K.pneumoniae bacteremia	0	1	2	9	1	0	1	1	1	0	0	0	0
90	1	82	4	1	squamous	2	SqCC	IV	1	0	1	0	1	2	0		0	0	0	1	1	0	1	0	0	0	0	0	0	Parkinsonism, dementia	1	0	1	Infection - Pneumonia	respiratory failure d/t pneumonia		0	4	3	12	1	0	3	1	0	0	0	0	0
91	1	61	2	1	squamous	2	SqCC	IV	1	0	0	0	0	0	0		1	1	3	1	0	0	1	0	0	0	0	0	0	hepatitic C	1	0	1	Infection - Pneumonia		neutropenic septic shock d/t pneumonia	0	1	2	9	1	1	3	1	1	1	0	0	0
92	1	73	3	1	squamous	2	SqCC	IV	1	0	0	1	0	3	0		0	0	0	0	0	1	1	1	0	4	1	1	0	EGC, IPF	1	1	0	Noninfectious pulmonary disorders	type 2 respiratory failure, r/o d/t NP medication, high flow O2		0	5	3	14		0	3	1	1	0	0	0	0
93	1	68	1	0	squamous	2	SqCC	IV	0	0	0	0	1	0	0		1	0	1	0	0	0	0	0	0	0	0	0	1		1	0	1	Infection - Pneumonia	post-op	pn, ARDS	1	1	2	10	1	0	2	1	0	0	0	0	0
94	1	69	2	1	adenoca	1	Adenocarci	IV	1	0	0	0	1	0	0		1	0	5	1	0	0	1	0	1	0	0	0	1	stroke Hx(+)	1	0	1	Infection - Pneumonia	neutropenic septic shock, pn	pn, sepsis	1	1	2	9	1	1	3	1	1	1	0	0	0
95	1	76	1	0	squamous	2	SqCC	IIIB	0	0	0	0	0	0	0		0	0	0	0	0	1	1	0	0	6	1	0	0	0	1	0	1	disease progression	malignant effusion, hydropneumothorax	증상발생하여 입원후에 SqCC 진단됨. Cancer로 인한 hydropneumothorax	1	2	1	2		0	1	1	1	0	0	0	1
96	0	65	2	1	squamous	2	SqCC	IV	1	0	0	0	0	1	0		1	0	1	0	0	0	0	0	0	0	0	0	0		1	0	1	Infection - Pneumonia	pneumonia	viral pneumonia/ARDS	1	1	3	12	1	0	2	1	1	0	0	0	0
97	1	55	2	1	adenoca	1	Adenocarci	IV	1	0	0	1	0	3	0		1	0	2	1	0	0	1	0	0	0	0	0	0	SVC syndrome으로 RT 및 clexane, WFR 투여	4	0	1	Heart problem	malignant pericardial effusion, cardiac tamponade		1	2	1	3		0	3	0	0	0	0	1	0
98	1	71	3	1	others	5	Others	IV	0	0	0	0	0	0	0		1	0	1	0	1	0	0	0	0	1	1	0	0		1	0	1	Infection - Pneumonia	pneumonia or gemzar pneumonitis	respiratory failure	0	4	3	12	1	0	2	1	1	1	0	0	0
99	1	84	1	0	adenoca	1	Adenocarci	IV	1	0	0	1	0	3	0	0	0	0	0	0	2	0	1	0	0	1	1	0	0	0	1	0	1	Noninfectious pulmonary disorders	DAH		0	6	3	16		0	2	1	0	0	0	0	0
100	1	37	4	1	nonsmall cell	3	Others	IV	1	0	0	0	0	0	0		1	0	7	1	0	0	1	0	0	0	0	0	0	0	1	0	1	disease progression	pneumonia	respiratory failure	0	2	2	2		0	3	1	1	0	0	0	0
101	1	75	2	1	adenoca	1	Adenocarci	IV	1	0	0	0	0	0	0		1	0	0	1	0	0	1	0	0	0	0	0	0	0	1	0	1	Infection - Pneumonia	neutropenic septic shock	E.coli bacteremia	0	1	2	9	1	1	3	1	1	0	0	0	0
102	0	72	2	1	adenoca	1	Adenocarci	IV	1	1	0	0	0	0	1		1	0	4	0	0	0	1	0	0	0	0	0	0	0	1	0	0	Noninfectious pulmonary disorders	massive epiastaxis -> respiratory failure	PTE로 인하여 WFR 복용 중에 epistaxis, aspiration -> respiratory failure	0	6	3	16		0	2	1	1	0	0	0	0
103	1	67	2	1	squamous	2	SqCC	IV	1	1	0	0	0	0	0		0	0	2	0	0	1	1	0	0	0	0	0	1	0	4	0	1	Heart problem	acute pulmonary edema, U/A, Afib c RVR, CIN	heart failure, coronary artery disease로 인하여 발생함	0	5	3	15		0	1	0	1	0	0	1	0
104	1	67	3	1	small cell	11	Small cell	ED	1	0	0	1	0	3	0		1	0	4	0	0	0	1	0	0	0	0	0	0	RT pneumonitis	1	0	0	Infection-sepsis	neutropenic septic shock d/t pneumonia		0	1	2	9		1	2	1	1	1	0	0	0
105	1	74	1	0	mixed	1	Mixed	IIIB	0	0	0	0	1	0	0		1	0	1	0	0	0	1	0	0	0	0	0	0	0	1	0	1	disease progression	tumor invasion에 의한 hemoptysis		1	2	1	4		0	2	1	1	0	0	0	0
106	0	68	2	1	adenoca	1	Adenocarci	IV	1	0	0	0	0	0	0		1	0	3	0	0	1	1	0	0	0	0	0	0	PTC, recurrent Afib	4	1	0	Heart problem	sinus arrest wth junctional bradycardia		1	2	1	3		0	1	0	0	0	0	1	0
107	1	62	0	0	squamous	2	SqCC	IIIB	0	0	0	0	0	0	0		0	1	2	0	0	1	1	1	0	0	0	0	0	0	4	0	1	Heart problem	diagnostic CAG 위해 입원하여 PCI 시행함		0	5	3	15		0	1	0	0	0	0	1	0
108	1	57	3	1	squamous	2	SqCC	IV	0	0	0	0	0	1	0		1	0	2	0	0	0	1	0	0	0	0	0	0	0	1	1	1	Infection - Pneumonia	pneumonia	pericardial effusion -> PCC, obstructive pneumonia -> RT	0	2	1	2	1	1	2	1	1	0	0	0	0
109	0	61	0	0	adenoca	1	Adenocarci	IV	1	0	0	0	0	0	0		1	0	1	0	0	0	1	0	0	0	0	0	1	0	1	0	0	Infection - Pneumonia	obstructive pneumonia, malignant pleural effusion		1	2	1	1	1	1	2	1	1	0	0	0	0
110	1	66	1	0	squamous	2	SqCC	IIIB	0	0	0	0	0	0	0		0	0	0	0	0	1	1	0	0	0	0	0	0	0	1	0	1	Bleeding	hemoptysis, tumor bleeding		1	2	1	4		0	1	1	0	0	0	0	1
111	1	62	1	0	squamous	2	SqCC	IV	0	0	0	0	0	0	0		1	0	1	0	0	1	1	0	0	0	0	0	0	0	1	0	1	Infection - Pneumonia	pneumonia	lung abscess	0	4	3	12	1	0	1	1	0	0	0	0	0
112	1	67	3	1	squamous	2	SqCC	IIIB	0	0	0	0	0	0	0		1	0	4	1	0	0	1	0	0	0	0	0	0	IgAN	1	0	1	Infection - Pneumonia	sudden cardiac arrest		0	4	3	12	1	0	3	1	1	0	0	0	1
113	1	73	2	1	adenoca	1	Adenocarci	IV	1	0	0	1	1	3	0		1	1	3	0	0	0	1	0	0	0	0	0	0	0	1	0	1	Infection - Pneumonia	PCP, septic shock -> NSTEMI 발생 -> aeration 호전 없이 sudden cardiac arrest		0	4	3	12	1	1	2	1	1	0	0	0	0
114	1	68	3	1	squamous	2	SqCC	IIIB	0	0	0	0	0	0	0		1	1	1	0	0	0	0	1	0	6	1	0	1		1	0	1	Infection - Pneumonia	septic shock	impending neutropenia , after TC#4 -> septic shock d/t pneumonia -> VAP, ARDS progression	0	1	2	9	1	1	2	0	1	1	0	0	0
115	1	71	3	1	adenoca	1	Adenocarci	IV	1	1	0	0	1	0	1		1	0	3	1	0	0	1	0	0	0	0	0	0	IPMN	1	0	1	Infection - Pneumonia	neutropenic fever, post-influenza bacterial pneumonia	H.influenzae 동정됨	0	1	2	9	1	1	3	1	1	0	0	0	0
116	1	76	3	1	adenoca	1	Adenocarci	IV	1	0	0	0	0	0	0		1	0	1	0	0	0	0	1	1	0	0	0	0	0	1	0	1	Infection - Pneumonia	fever, respiratory failure -> septic shock		0	4	3	12	1	1	2	0	1	0	0	0	0
117	1	72	3	1	squamous	2	SqCC	IV	0	0	0	0	1	0	0		0	0	5	1	0	0	1	0	0	1	1	0	0	colon cancer, s/p ESD, BPF with empyema	1	1	1	Infection - Pneumonia	type 2 respiratory failure		0	4	3	12	1	0	3	1	0	1	0	0	0
118	1	71	1	0	squamous	2	SqCC	IIIB	0	0	0	0	0	0	0		1	0	1	0	0	0	0	0	0	0	0	0	0	0	1	0	0	Infection-sepsis	TC#2 시행, Ifilimumab 추가 고려하던 중 diarrhea 동반 r/o GI infection으로 입원함.	Klebsiella sepsis로 사망	0	1	2	9		1	2	1	1	1	0	0	0
119	1	61	2	1	poorly differentiated	4	P/D carcin	IV	1	0	0	1	0	3	0		1	0	1	0	0	0	0	0	1	0	0	0	0		1	0	1	Infection - Pneumonia	HCAP		0	4	3	12	1	0	3	1	1	0	0	0	0
120	1	78	2	1	adenoca	1	Adenocarci	IV	0	0	0	0	1	0	0		1	1	3	0	0	0	1	0	0	1	1	0	0	S-colon cancer op	1	1	1	Infection - Pneumonia	pneumonia	respiratory failure	0	4	3	12	1	0	2	1	0	0	0	0	0
121	1	71	2	1	poorly differentiated	4	P/D carcin	IIIB	0	0	0	0	0	0	0		1	0	3	1	0	0	1	0	0	3	1	0	1		1	0	1	Noninfectious pulmonary disorders	type 2 respiratory failure	type 2 respiratory failure d/t narcotics	0	6	3	14		0	3	1	1	0	0	0	0
122	1	83	1	0	squamous	2	SqCC	IV	0	1	0	0	1	1	0		1	0	3	1	0	0	1	0	0	0	0	0	0	BPH	1	0	1	Infection - Pneumonia	pneumonia	respiratory failure	0	4	3	12	1	0	3	1	0	0	0	0	0
123	1	73	1	0	squamous	2	SqCC	IV	1	0	0	0	0	0	0		0	0	0	0	0	1	1	0	1	0	0	0	0	0	1	0		Noninfectious pulmonary disorders	asphyxia	respiratory failure	0	2	1	2		0	1	1	1	0	0	0	0
124	1	74	1	0	squamous	2	SqCC	IIIB	0	0	0	0	0	0	0		1	1	2	0	0	0	1	0	0	6	1	0	0	CKD	1	0	1	Bleeding	hemoptysis, DAH	STEMI -> PCI -> DAH	1	3	1	4		0	2	1	0	0	0	0	0
125	0	76	2	1	adenoca	1	Adenocarci	IV	1	0	0	0	0	0	0		1	0	1	0	0	1	1	0	0	4	1	1	0	0	1	0	0	disease progression	ARDS	MPE, obstructive pneumonia -> ARDS	1	2	1	1		0	1	1	1	1	0	0	0
126	0	68	1	0	adenoca	1	Adenocarci	IV	0	0	0	0	0	0	0		1	0	2	0	0	0	0	0	0	0	0	0	0	0	1	0	0	disease progression	cardiac tamponade	malignant pericardial effusion	1	2	1	3		0	2	0	0	0	0	1	0
127	0	83	3	1	adenoca	1	Adenocarci	IV	1	1	0	0	0	0	0		0	0	0	0	0	1	1	0	0	0	0	0	0	0	1	0	1	Infection - Pneumonia	pneumonia, pulmonary edema		0	4	3	12	1	0	3	1	0	0	0	0	0
128	1	60	3	1	mixed	1	Mixed	IV	0	0	0	0	0	1	0		1	0	5	1	0	0	1	0	0	0	0	0	0	0	1	0	1	disease progression	airway obstruction -> bronchoscopic debulking		1	2	1	2		0	3	1	0	0	0	0	0
129	1	77	1	0	squamous	2	SqCC	IV	1	1	0	1	0	3	0		1	1	3	1	0	0	1	0	0	0	0	0	0		1	0	1	Infection - Pneumonia		cancer는 SD였음	0	4	3	12	1	1	3	1	1	1	0	0	0
130	1	80	4	1	adenoca	1	Adenocarci	IV	1	0	0	0	0	0	0		0	0	0	0	0	1	1	0	0	6	1	0	0	AGC s/p STG BII -> adj FM#1 -> NED, parkinson's disease	1	1	1	Noninfectious pulmonary disorders	hypercapnic respiratory arrest		0	6	3	12		0	3	1	0	0	0	0	1
131	1	63	0	0	squamous	2	SqCC	IIIB	0	0	0	0	0	0	0		0	0	0	0	0	1	1	0	0	0	0	0	0	0	5	0	1	Bleeding	massive hemoptysis -> asphyxia, respiratory arrest		1	2	1	4		0	1	1	0	0	0	0	1
132	1	63	1	0	adenoca	1	Adenocarci	IV	1	0	0	0	0	0	0		1	1	4	0	0	0	1	1	0	0	0	0	0	0	1	0	1	Noninfectious pulmonary disorders	r/o drug (tarceva) induced pneumonitis	respiratory failure	0	1	2	8		0	2	1	0	0	0	0	0
133	1	59	1	0	squamous	2	SqCC	IV	1	0	0	0	0	0	0		0	0	0	0	0	1	1	0	0	0	0	0	0	0	1	0	1	Infection - Pneumonia	obstructive pneumonia	obstructive pnuemonia, PTE	1	3	1	1	1	0	3	1	1	0	0	0	0
134	1	64	1	0	adenoca	1	Adenocarci	IV		0	0	0	1	0	0		1	0	0	0	0	0	0	0	0	0	0	0	0	0	1	0	1	Noninfectious pulmonary disorders	post op BPF 있던 환자로, 원인 명확하지 않은 resp failure (r/o UIP or massive PTE로 사망)		0	1	3	14		0	2	1	0	0	0	0	0
135	1	71	1	0	squamous	2	SqCC	IV	1	0	0	0	0	0	0		1	0	1	1	0	0	1	0	0	0	0	0	0	0	1	0	1	Noninfectious pulmonary disorders	drug induced pneumonitis or atypical pneumonia		1	1	2	8		0	2	1	0	0	0	0	0
136	1	70	1	0	squamous	2	SqCC	IV	1	0	0	1	0	3	0		1	1	4	1	0	0	1	0	0	0	0	0	0	0	1	0	1	Noninfectious pulmonary disorders	massive PTE -> RV failure -> cardiac arrest			3	1	16		0	3	0	0	0	0	1	1
137	1	68	1	0	adenoca	1	Adenocarci	IV	1	0	0	0	0	1	0		1	0	4	1	0	0	1	0	0	0	0	0	0	RCC	1	1	0	Infection-sepsis	septic shock	p-seeding -> SB infarction -> septic shock -> cardiac arrest	0	3	3	13		1	2	0	1	1	0	0	1
138	1	70	2	1	small cell	11	Small cell	ED	1	0	0	0	0	0	0		1	0	3	0	0	1	1	1	0	0	0	0	0	0	1	0	1	Infection - Pneumonia			1	1	2	9	1	1	1	1	1	0	0	0	0
139	1	73	2	1	small cell	11	Small cell	ED	0	1	0	1	0	3	0		1	1	1	1	0	0	1	0	0	0	0	0	1	0	1	0	0	Infection - Pneumonia			0	1	2	9	1	1	3	1	1	0	0	0	0
140	1	62	2	1	squamous	2	SqCC	IV	0	0	0	0	0	0	0		1	1	9	1	0	0	1	0	0	5	1	0	0	0	1	0	1	Infection - Pneumonia	neutropenic fever c pneumonia -> respiratory failure		1	1	2	9	1	1	3	1	0	0	0	0	0
141	1	41	2	1	poorly differentiated	4	P/D carcin	IV	1	1	0	0	0	0	0		1	0	1	0	0	0	0	1	0	0	0	0	0	1995년 lymphoma로 치료, 2VD, h/o STEMI, gout	1	1		Noninfectious pulmonary disorders	TRALI로 추정		0	4	3	12		0	2	1	1	0	0	0	0
142	1	65	2	1	squamous	2	SqCC	IV	1	0	0	0	0	0	0		1	1	3	1	0	0	1	0	0	3	1	0	0	0	1	0	1	Infection - Pneumonia	HCAP, HSV culture +		0	4	3	12	1	0	3	1	0	0	0	0	0
143	1	71	1	0	small cell	11	Small cell	ED	1	0	0	0	0	0	0		1	0	1	0	2	0	0	0	1	0	0	0	1	h/o STG d/t gastric ulcer	1	0	1	Infection - Pneumonia	influenza A + pneumonia -> respiratory arrest with septic shock -> 응급실에서 CPR 시행 후 ROS	0	1	1	3	12	1	1	2	1	1	1	0	0	1
144	1	70	1	0	small cell	11	Small cell	ED	1	0	0	0	0	0	0		1	0	1	0	0	0	0	0	0	6	1	0	0		4	0	0	Heart problem			0	5	3	15		0	3	0	0	0	0	1	0
145	0	71	2	1	adenoca	1	Adenocarci	IV	1	0	0	0	1	0	0		1	0	2	1	0	0	1	0	0	0	0	0	0	0	1	0	0	Noninfectious pulmonary disorders	r/o HAP로 판단하였으나, VATS talc pleurodesis로 인한 post op ARDS로 추정		0	1	2	11		0	3	1	0	0	0	0	0
146	0	52	1	0	others	5	Others	IV	0	1	0	0	0	0	0		1	0	0	0	0	1	1	0	0	0	0	0	0	0	1	0	0	disease progression	malignant airway obstruction, SVC syndrome, malignant plerual effusion		1	2	1	2		0	1	1	0	0	0	0	0
147	0	61	3	1	adenoca	1	Adenocarci	IV	1	0	0	0	1	0	0		1	0	3	0	0	0	1	0	0	0	0	0	0		1	0	0	Infection - Pneumonia	neutropenic septic shock d/t pneumonia	neutropenic septic shock d/t pneumonia	0	1	3	9	1	1	2	1	1	0	0	0	0
148	0	88	3	1	adenoca	1	Adenocarci	IV	0	1	0	0	0	0	0		0	0	0	0	0	1	1	0	0	6	1	0	1	0	1	0	0	disease progression	respiratory failure d/t MPE, malignant pericardial effusion	ICU에서 PCC 시행하여 새롭게 진단됨	1	2	1	2		0	1	1	0	0	0	0	0
149	1	69	2	1	small cell	11	Small cell	ED	1	0	0	1	0	3	0		1	0	1	0	0	0	0	0	0	6	1	0	0	1	1	0	1	Infection - Pneumonia	pneumonia	respiratory failure	0	4	3	12		0	2	1	0	0	0	0	1
150	1	43	2	1	adenoca	1	Adenocarci	IV	1	0	1	1	0	2	0	1	1	0	1	0	0	0	1	0	0	0	0	0	0	0	1	0	1	Infection - Pneumonia	Right empyema with BPF and Left HAP	chest tube -> NOVA lung insertion -> chest tube	0	4	3	12	1	1	2	1	1	0	0	0	0
151	1	71	3	1	squamous	2	SqCC	IV	0	1	0	0	0	0	0		1	0	2	1	0	0	1	0	0	0	0	0	0	0	4	0	1	disease progression	heart failure	r/o NSTEMI -> CAG : WNL, lung cancer heart invasion	0	2	1	2		1	3	1	1	0	0	1	0
152	0	73	4	1	adenoca	1	Adenocarci	IV	1	0	1	0	0	2	0		1	0	1	0	0	0	0	0	0	0	0	0	0	0	2	0	0	Neurologic problem	Status epilepticus		1	3	1	5		0	2	0	0	0	1	0	0
153	1	68	2	1	adenoca	1	Adenocarci	IV	1	1	0	0	1	0	0		1	1	2	0	0	0	1	0	0	0	0	0	0	0	1	0	1	Infection - Pneumonia	aspiration pneumonia	vomiting, aspiration 이후 type 1 resp failure 진행	0	4	3	12	1	1	2	1	1	1	0	0	0
154	1	52	2	1	small cell	11	Small cell	ED	1	0	0	1	0	3	0		1	1	7	1	0	0	1	0	0	0	0	0	0	0	4	0	1	disease progression	cardiac tamponade	PCC insertion	1	2	1	3		0	3	0	0	0	0	1	0
155	1	70	1	0	squamous	2	SqCC	IIIB	0	0	0	0	0	0	0		0	1	1	0	0	1	1	0	0	6	1	0	0	0	1	0	0	disease progression	tumor obstrcution, obstructive pneumonia → bronchoscopic intervention	0	1	2	1	2		0	1	1	0	0	0	0	0
156	0	75	3	1	nonsmall cell	3	Others	IV	1	1	1	0	0	2	0		0	0	0	1	0	0	1	0	0	6	1	0	0	0	4	0	0	Heart problem	STEMI	0	0	5	3	15		0	3	1	0	0	0	1	0
157	1	66	2	1	squamous	2	SqCC	IV	1	0	0	0	0	0	0		1	0	0	0	0	0	1	0	0	0	0	0	0	0	1	0	1	Infection - Pneumonia			0	4	3	12	1	0	2	1	1	0	0	0	0
158	1	61	2	1	squamous	2	SqCC	IV	1	0	0	0	0	0	0		1	0	4	1	0	0	1	0	1	0	0	0	0		1	0	1	disease progression	disease progression		1	2	1	2		0	3	1	0	0	0	0	0
159	1	72	2	1	others	5	Others	IIIB	0	1	0	0	0	0	0		1	0	2	1	0	0	1	1	0	4	1	1	1	0	1	0	1	Infection - Pneumonia	pneumonia or drug induced pneumonitis		0	4	3	12	1	0	3	1	0	0	0	0	0
160	1	75	2	1	small cell	11	Small cell	ED	1	1	0	0	0	0	1		1	0	2	1	0	0	1	0	0	1	1	0	0	0	1	0	1	Infection - Pneumonia	pneumonia	neutropenic fever c pneumonia -> resp failure	0	1	2	9	1	0	3	1	1	0	0	0	0
161	1	73	1	0	poorly differentiated	4	P/D carcin	IV	1	0	0	0	0	0	1		1	1	2	0	0	0	1	0	0	0	0	0	0	0	1	0	1	Infection-sepsis	neutropenic fever c bacteremia, respiratory failure		0	1	2	9		1	2	1	1	1	0	0	0
162	1	69	2	1	squamous	2	SqCC	IV	0	1	0	0	0	0	0		1	1	2	0	2	0	1	0	0	0	0	0	0	0	1	0	1	Infection - Pneumonia	PCP로 입원하던 중 fungemia (C.glabrata) 진행하여 이로 인한 sepsis로 사망함		0	4	3	12	1	1	2	1	1	1	0	0	0
163	0	68	1	0	adenoca	1	Adenocarci	IV	1	1	0	0	0	0	0		1	0	1	0	0	1	1	0	0	0	0	0	0	hypothyroidism	1	0	0	disease progression	bronchus malignant obstruction	Alimta/Cisplatin#1 투여 중 right main bronchus의 malignant obstruction으로 laser, cryo 사용하여 mass debulking함.	1	2	1	2		0	1	1	0	0	0	0	0
164	1	53	1	0	adenoca	1	Adenocarci	IV	1	1	0	0	0	0	0		0	0	0	0	0	1	1	1	0	0	0	0	0	2009년 사고 이후 paraplegia	1	0	1	disease progression	SVC cancer thrombus	thrombolysis, stent insertion	1	3	1	16		0	1	0	0	0	0	0	0
165	1	84	1	0	small cell	11	Small cell	ED	1	0	0	0	0	0	0		1	0	1	0	0	0	0	1	0	0	0	0	1	Buerger's disease	1	0	1	Infection - Pneumonia	neutropenic fever		0	1	2	9	1	1	2	1	1	0	0	0	0
166	1	66	2	1	small cell	11	Small cell	ED	1	0	0	0	0	0	0		1	0	0	0	0	0	0	0	0	0	0	0	1	0	1	0	1	Infection-sepsis	Afib으로 전일 CCU에서 DCC -> 이후 r/o embolic stroke -> mental drowsiness 발생하며 resp failure &, neutropenic septic shock	두가지 원인	0	3	2	12		1	3	1	1	1	1	0	0
167	0	82	2	1	nonsmall cell	3	Others	IV	0	0	0	0	0	0	0		1	0	3	1	0	0	1	0	0	0	0	0	0	meningioma	1	1	0	Bleeding	hemoptysis -> respiratory failure		1	2	1	4		0	3	1	0	0	0	0	0
168	1	66	1	0	adenoca	1	Adenocarci	IV	1	0	0	0	0	0	0		1	0	1	0	0	0	0	0	0	0	0	0	0	0	1	0	0	disease progression	FOB 이후 type 1 resp failure 발생함 (drug induced pneumonitis or pneumonia 감별 위해 시행함)		1	2	1	2		0	2	1	0	0	0	0	0
169	1	53	3	1	adenoca	1	Adenocarci	IV	1	0	1	0	0	2	0		1	0	3	0	2	0	1	0	0	0	0	0	0	0	1	0	1	Noninfectious pulmonary disorders	drug induced pneumonitis or atypical pneumonia	PCP PCR +	0	1	2	8		0	3	1	1	0	0	0	0
170	1	71	1	0	adenoca	1	Adenocarci	IV	0	0	0	0	1	1	0		1	0	2	0	0	0	1	0	0	1	1	0	0	0	1	0	1	Noninfectious pulmonary disorders	drug induced pneuonitis	respiratory failure	0	1	2	8		0	2	1	0	0	0	0	1
171	1	69	3	1	adenoca	1	Adenocarci	IIIB	1	0	0	0	0	0	0		0	0	0	0	0	1	1	0	0	0	0	0	0		1	0	1	disease progression	disease progression + pneumonia		1	2	1	2		0	1	1	1	1	0	0	0
172	1	64	1	0	squamous	2	SqCC	IV	0	0	0	0	1	0	0		1	1	3	0	2	0	1	0	0	0	0	0	0	0	1	0	1	Noninfectious pulmonary disorders	r/o drug induced pneumonitis or atypical pneumonia	PCP PCR -	0	1	2	8		1	2	1	0	0	0	0	0
173	1	67	3	1	squamous	2	SqCC	IV	1	0	0	0	0	0	0		1	0	1	1	0	0	1	0	0	0	0	0	1	CKD	1	0		Infection - Pneumonia	pneumonia	respiratory failure	0	4	3	12	1	1	3	1	1	1	0	0	0
174	1	40	3	1	adenoca	1	Adenocarci	IV	1	0	0	1	0	3	0		1	0	5	1	0	0	1	0	0	0	0	0	0	0	1	0	1	Infection - Pneumonia			0	4	3	12	1	1	3	1	1	0	0	0	0
175	1	77	4	1	adenoca	1	Adenocarci	IV	1	0	0	0	0	0	0		1	0	2	1	0	0	1	0	0	0	0	0	0	BPH	1	0	1	Infection - Pneumonia	aspiration pneumonia		0	4	3	12	1	0	3	1	1	0	0	0	0
176	0	67	2	1	small cell	11	Small cell	ED	1	0	0	0	0	0	0		0	0	0	0	0	1	1	0	0	0	0	0	0	0	1	0	1	Noninfectious pulmonary disorders	AE-ILD or cancer progression?		0	5	3	14		0	1	1	0	0	0	0	0
177	1	86	3	1	small cell	11	Small cell	ED	1	0	0	0	1	0	0		1	0	1	0	1	0	0	0	1	4	1	1	0	0	1	0	1	Infection - Pneumonia	multiple brain meta, hemorrhage로 입원하여 HAP 발생하여 respiratory failure로 입원함.		0	4	3	12	1	0	3	1	1	0	0	0	0
178	1	42	0	0	adenoca	1	Adenocarci	IV	1	1	0	0	0	0	0		0	0	0	0	0	1	1	0	0	0	0	0	0	0	4	0	1	Heart problem	cardiac tamponade, cancer DIC	metabolic acidosis c respiratory compensation -> intubation 후 CPR -> PCC insertion -> crizotinib start	1	3	1	3		0	1	0	1	1	0	1	0
179	0	78	2	1	squamous	2	SqCC	IV	0	0	0	0	0	0	0		1	1	2	1	0	0	1	0	0	3	1	0	1	0	1	0	1	disease progression	type 1 respiratory failure -	disease progression or atypical pneumonia원인으로 추정되는 resp failure	1	2	1	2		0	3	1	0	0	0	0	0
180	0	64	2	1	small cell	11	Small cell	ED	1	0	0	0	0	0	0		1	0	3	1	0	0	1	0	0	0	0	0	0	0	1	0	0	disease progression	cardiac tamponade	PCC 시행 위해	1	2	1	3		0	3	0	1	0	0	1	0
181	1	70	4	1	adenoca	1	Adenocarci	IV	1	1	0	1	1	3	0		1	0	4	1	0	0	1	0	0	0	0	0	0	PTC, PTE, BPH	1	1	1	Infection - Pneumonia	aspiration pneumonia	type 1 respiratory failure d/t pneumonia	0	4	3	12	1	1	3	1	0	0	0	0	0
182	1	66	1	0	squamous	2	SqCC	IV	1	0	0	1	1	3	0		0	1	1	0	0	0	0	0	0	0	0	0	0	0	1	0	0	Infection-sepsis	7/31 VATS biopsy 후에 G(-) rod bacteremia 에 의하여 septic shock 발생함	lung cancer recur 진단 후 치료 계획하던중	0	4	3	13		1	2	0	1	1	0	0	0
183	1	72	2	1	adenoca	1	Adenocarci	IIIB	0	0	0	0	0	0	0		1	0	2	0	0	0	1	0	0	1	1	0	1		4	0	1	Heart problem	SICMP	SICMP-> acute pulmonary edema	0	6	3	15		0	2	0	1	1	1	1	0
184	1	64	3	1	adenoca	1	Adenocarci	IV	0	0	0	0	0	0	0		1	1	0	1	1	0	1	0	0	4	1	1	1	0	1	0	1	Infection - Pneumonia			0	4	3	12	1	1	3	1	1	0	0	0	0
185	1	78	1	0	squamous	2	SqCC	IIIB	0	0	0	0	1	0	0		1	0	1	1	1	0	0	0	0	0	0	0	1	0	1	0	1	Infection - Pneumonia	CTx 중단후 경과관찰 하던 중 pneumonia로 입원. Lung cancer heart invasion으로 VT 동반		0	4	3	12	1	1	3	1	1	0	0	0	0
186	1	72	1	0	squamous	2	SqCC	IIIB	0	0	0	0	1	0	0		1	0	1	0	0	0	0	0	0	1	1	0	0	0	1	0	0	Infection - Pneumonia	pneumonia	pneumonia	0	4	3	12	1	1	2	1	0	0	0	0	0
187	1	62	1	0	adenoca	1	Adenocarci	IV	0	0	0	0	0	0	0		1	0	2	0	0	0	1	0	0	0	0	0	0	0	1	0	1	Infection - Pneumonia	입원 대기 중 ER에서 desaturation 되며 arrest		0	4	3	12	1	1	2	1	1	0	0	0	1
188	0	72	2	1	poorly differentiated	4	P/D carcin	IV	1	0	1	0	0	2	1		1	0	3	1	0	0	1	0	0	0	0	0	0	0	1	0	0	Noninfectious pulmonary disorders	iatrogenic pneumothorax after PCN biopsy		0	1	3	16		0	3	1	0	0	0	0	0
189	1	56	1	0	small cell	11	Small cell	ED	1	0	0	0	0	0	0		0	0	0	0	0	1	1	0	0	1	1	0	0	0	1	0	1	disease progression	lung mass with TEF	scheduled adm, rigidbronchoscopy로 stent insertion함	1	2	1	2		0	1	0	0	0	0	0	0
190	1	87	1	0	squamous	2	SqCC	IV	1	1	0	0	1	0	0		0	0	0	0	0	0	1	1	0	0	0	0	0	Colon cancer s/p subtotal colectomy,	1	1	1	noninfec pul ds	respiratory arrest -> CPR 후 ROSC	sudden collapse 원인 명확하지 않음	0	6	3	16		0	3	1	1	1	1	0	1
191	1	74	3	1	adenoca	1	Adenoca	IV	1	0	0	0	0	0	0	0	1	0	2	1	0	1	0	0	0	0	0	0	0		4	0	1	Heart problem	cardiac tamponade		0	2	1	3	0	0	3	0	1	0	0	1	0
192	1	67	2	1	small cell	11	Small cell	ED	0	0	0	0	0	0	0		1	1	0	0	0	1	1	0	0	0	0	0	1	0	1	1	1	Infection - Pneumonia	neutropenic fever, obstructive pneumonia, MPE		1	1	1	1	1	1	1	1	1	0	0	0	0
193	1	64	2	1	adenoca	1	Adenocarci	IV	1	0	0	0	0	0	1		1	1	3	0	1	0	1	0	0	0	0	0	0	0	1	0	1	Infection - Pneumonia	Invasive aspergillosis 진단 위해 BAL 시행 후 respiratory failure 진행하여 close obs위해 ICU adm		0	4	3	12	1	0	2	1	0	0	0	0	0
194	0	71	2	1	adenoca	1	Adenocarci	IV	0	0	0	0	0	0	0	0	1	0	3	1	0	0	0	0	0	0	0	0	0		3	0	0	Infection - Pneumonia	Streptococcal pneumonia	streptococcal pneumonia, septic shock으로 CRRT	0	4	2	9	1	1	2	1	1	1	0	0	0
195	1	76	2	1	adenoca	1	Adenocarci	IV	1	0	0	0	0	0	0	0	1	0	1	0	0	0	0	0	0	0	0	0	0		4	0	1	disease progression	cardiac tamponade	PCC insertion	1	2	1	3	0	0	2	0	0	0	0	0	0
196	0	73	3	1	adenoca	1	Adenocarci	IV	1	1	0	0	0	0	1	0	1	0	1	0	0	0	0	0	0	0	0	0	0		1	0	0	Infection - Pneumonia	obstructive pneumonia d/t PD	PD로 obstructive pneumonia	1	2	1	1	1	0	3	1	0	0	0	0	0
197	1	70	1	1	adenoca	1	Adenocarci	IIIB	0	0	0	0	0	0	0	0	0	1	1	0	0	0	1	0	0	0	0	0	0		1	0	1	Infection - Pneumonia	RSV pneumonia -> ARDS		0	4	3	10	1	1	2	1	1	1	0	0	0
198	1	74	2	1	small cell	11	Small cell	ED	1	0	0	0	0	0	0	0	1	0	3	1	0	0	0	0	0	1	1	0	0		1	0	1	Infection - pneumonia	AE-COPD d/t influenza		0	4	3	12	1	1	3	1	1	0	0	0	0
199	1	67	2	1	adenoca	1	Adenocarcinomra, P/D	IV	1	0	0	1	0	0	0	0	1	0	1	0	0	0	0	0	0	0	0	0	0		1	0	1	Infection - Pneumonia	septic shock d/t pneumonia		0	4	3	12	1	1	3	1	0	0	0	0	0
200	1	53	2	1	small cell	11	Small cell	ED	1	0	0	0	0	0	0	0	1	0	3	1	0	0	0	0	0	0	0	0	0		1	0	1	Neurologic problem			1	2	1	5	0	0	3	1	0	0	1	0	0
201	1	53	2	1	adenoca	1	Adenoca + SCLC	IV	1	1	0	0	0	0	0	0	1	0	2	1	0	0	1	0	0	4	0	1	0		0	0	1	Noninfectious pulmonary disorders	AE-ILD		0	5	3	14	0	0	3	1	0	0	0	0	0
202	1	60	3	1	adenoca	1	Adenoca	IV	0	0	0	0	0	0	0	0	1	0	1	0	0	0	0	0	0	4	0	1	0		1	0	1	AE-IPF			0	5	3	14	0	0	3	1	0	0	0	0	0
203	1	54	1	0	squamous	2	SqCC	IV	1	0	0	0	0	0	0	0	1	0	3	1	0	0	0	0	0	0	0	0	0		1	0	1	hemoptysis			1	3	1	4	0	0	3	1	0	0	0	0	1
204	0	67	3	1	adenoca	1	Adenoca	IV	1	0	0	0	0	0	1	0	1	0	3	1	0	0	0	0	0	0	0	0	0		4	0	0	Heart problem	cardiac tamponade		1	2	1	3	0	0	3	0	0	0	0	1	0
205	1	53	2	1	adenoca	1	Adenoca	IV	1	0	0	0	1	0	0	0	1	0	3	1	0	0	0	0	0	0	0	0	0		1	0	1	disease progression	disease progression + pneumonia		1	2	1	2	1	0	3	0	0	0	0	0	0
206	1	72	2	1	adenoca	1	Adenoca	IV	1	0	0	0	0	0	0	0	1	0	2	0	0	0	0	0	0	0	0	0	0	GB ca (10YA)	2	0	1	Neurologic problem	MCA infarction		0	6	3	5	0	0	3	1	0	0	1	0	0
207	1	77	2	1	adenoca	1	Adenoca	IV	1	0	0	0	0	0	0	0	1	0	2	0	0	0	0	0	0	0	0	0	0	AGC (10YA)	1	0	0	Infection - Pneumonia	resp failure d/t pneumonia		0	4	3	12	1	0	3	1	0	0	0	0	0
208	0	70	2	1	adenoca	1	Adenoca	IV	1	1	0	0	0	0	0	0	1	0	3	1	0	0	0	0	0	0	0	0	0		1	0	0	disease progression			1	2	1	2	0	0	3	1	0	0	0	0	0
209	1	61	2	1	adenoca	1	Adenoca	IV	1	0	0	0	0	0	0	0	0	0	0	0	0	1	0	0	0	0	0	0	0		2	0	0	Neurologic problem	stroke d/t cancer DIC		1	3	1	5	0	0	1	0	0	0	1	0	0
210	1	73	1	0	adenoca	1	Adenoca	IV	1	0	0	0	0	0	0	0	0	0	0	0	0	0	0	0	0	0	0	0	0	0	4	0	1	AMI	NSTEMI		0	5	3	15	0	0	1	0	0	0	0	1	0
211	0	63	4	1	squamous	2	SqCC	IV	0	0	0	1	0	1	0	0	0	0	0	0	0	0	0	0	0	0	0	0	0		1	0	0	Bleeding	hemoptysis		1	3	1	4	0	0	3	1	0	0	0	0	0
212	1	51	3	1	adenoca	1	Adenoca	IV	0	0	1	0	0	0	0	0	1	0	2	1	1	0	0	0	0	0	0	0	0	0	2	0	0	Neurologic problem	status epilepticus d/t brain mets		1	3	1	5	0	0	3	0	0	0	1	0	0
213	1	71	2	1	large cell NEC	5	Others	IV	0	1	0	0	0	0	0	0	1	0	6	1	0	0	0	0	0	2	1	0	0	0	1	0	1	Infection - Pneumonia			0	4	3	12	1	1	1	1	1	0	0	0	0
214	1	70	2	1	poorly differentiated	4	P/D carcin	IV	1	0	0	1	0	0	0	0	0	0	0	0	0	1	0	0	0	0	0	0	0		1	0	1	Infection - Pneumonia	obstructive pneumonia		1	3	1	1	1	0	3	1	0	0	0	0	1
215	1	81	1	0	squamous	2	SqCC	IIIB	0	0	0	0	0	0	0	0	1	1	1	0	0	0	1	0	0	0	0	0	0	0	1	0	1	Infection - Pneumonia	PCP pneumonia		0	4	3	12	1	0	2	1	0	0	0	0	0
216	1	78	1	0	poorly differentiated	4	P/D carcin	IV	1	0	0	0	0	0	0	0	1	0	1	0	0	0	1	0	0	0	0	0	0	0	1	0	1	Noninfectious pulmonary disorders			0	4	3	12	1	0	2	1	0	0	0	0	0
217	1	63	2	1	small cell	11	Small cell	ED	1	0	0	1	0	1	0	0	1	1	6	1	0	1	0	0	0	0	0	0	0		1	0	1	Noninfectious pulmonary disorders	ARDS, TRALI		0	6	3	12	0	0	3	1	0	0	0	0	0
218	0	63	3	1	adenoca	1	Adenoca	IV	1	0	0	1	0	1	0	0	1	0	3	1	0	0	0	0	0	0	0	0	0		1	0	0	Noninfectious pulmonary disorders	RT pneumonitis		1	1	2	7	0	0	3	1	0	0	0	0	0
219	1	77	3	1	small cell	11	Small cell	ED	1	0	1	1	0	1	0	1	0	0	0	0	0	0	0	0	0	0	0	0	0		4	0	1	Heart problem	cardiac tamponade		1	3	1	3	0	0	3	0	0	0	0	1	0
220	1	61	1	0	adenoca	1	Adenoca	IV	1	0	0	0	0	0	0	0	1	0	1	0	0	0	0	0	0	0	0	0	0		1	0	1	Noninfectious pulmonary disorders	post op ARDS		1	6	3	2	0	0	3	1	0	0	0	0	0
221	0	51	1	0	neuroendocrine tumor	5	Others	IV	1	0	0	1	0	1	0	0	1	0	12	1	0	0	0	0	0	0	0	0	0	0	4	0	0	Heart problem	cardiac tamponade		1	3	1	3	0	0	3	0	0	0	0	1	0
222	0	66	3	1	squamous	2	SqCC	IV	1	0	1	0	0	1	0	1	1	0	4	1	0	0	0	0	0	0	0	0	0		1	0	0	Noninfectious pulmonary disorders	asphyxia after vomiting	respiratory arrest	0	3	1	14	1	0	3	1	1	0	0	0	1
223	1	75	2	1	squamous	2	SqCC	IV	1	0	0	1	0	1	0	0	1	0	2	0	1	0	0	0	0	1	1	0	0	0	0	1	1	Noninfectious pulmonary disorders	asphyxia after vomiting	respiratory arrest	0	6	3	14	0	0	3	1	1	0	0	0	1
224	0	68	4	1	adenoca	1	Adenocarcinoma	IV	1	1	0	0	1	0	0	0	1	0	4	1	0	0	0	0	0	0	0	0	0		1	0	0	Infection - Pneumonia	multiple GGO - for FOB c BAL	RSV pneumonia	0	4	3	2	1	0	3	1	0	0	0	0	0
225	1	77	2	1	sarcomatoid	5	Others	IV	1	0	0	0	0	0	0	0	1	0	1	0	0	0	0	1	0	0	0	0	0		1	0	1	Noninfectious pulmonary disorders	asphyxia after vomiting		0	6	3	12	1	0	2	1	1	0	0	0	0
226	1	34	1	0	adenoca	1	Adenocarcinoma	IV	1	1	0	1	1	1	1	0	0	0	1	0	0	0	1	0	0	0	0	0	0		1	0	0	Noninfectious pulmonary disorders	re-expansion edema		0	1	2	16	0	0	2	1	0	0	0	0	0
227	1	68	4	1	adenoca	1	Adenocarcinoma	IV	1	0	0	0	0	0	1	0	1	0	1	0	0	0	1	0	0	0	0	0	0		1	0	1	Noninfectious pulmonary disorders	drug induced pneumonitis >> atypical pneumonia		1	1	2	8	0	0	3	1	0	0	0	0	0
228	1	74	2	1	small cell	11	Small cell	ED	1	0	0	1	0	1	0	0	1	0	2	0	0	0	0	0	0	5	0	0	0		1	0	0	Infection - Pneumonia	atypical pneumonia		0	4	3	12	1	0	3	1	0	0	0	0	0
229	1	79	3	1	adenoca	1	Adenocarcinoma	IV	1	0	0	0	1	0	0	0	1	0	2	0	0	0	0	0	1	0	0	0	0	0	4	0	1	Heart problem	ADHF		0	5	3	15	0	0	2	1	0	1	0	1	0
230	1	66	3	1	adenoca	1	Adenocarcinoma	IV	0	0	1	0	0	1	0	1	1	0	1	0	0	0	0	0	0	0	0	0	0		1	0	0	disease progression	disease progression		1	2	1	2	0	0	1	1	0	0	0	0	0
231	1	58	0	0	others	5	Others	IV	1	1	0	1	1	1	1	1	1	0	4	1	0	0	0	0	0	0	0	0	0	0	1	1	1	Heart problem	sudden cardiac arrest		0	6	3	16	0	0	3	0	1	0	0	1	1
232	0	63	3	1	adenoca	1	Adenocarcinoma	IV	1	0	1		0	1	0	1	1	0	1	0	0	0	1	1	0	0	0	0	1	0	1	0	0	Infection - Pneumonia	respiratory failure		0	4	3	12	1	1	3	1	1	1	0	0	0
233	1	73	2	1	small cell	11	Small cell	ED	1	0	0	0	0	0	0	0	1	0	1	0	0	0	0	1	0	0	0	0	1	0	1	0	1	Infection - Pneumonia	septic shock		1	1	2	9	1	1	2	1	1	1	0	0	0
234	1	53	2	1	adenoca	1	Adenocarcinoma	IV	1	0	0	0	0	0	0	0	1	0	3	1	0	0	0	0	0	0	0	0	0	0	3	0	1	7	AKI d/t TLS	for CRRT	1	1	1	6	0	0	2	0	1	1	0	0	0
235	1	66	1	0	squamous	2	SqCC	IV	1	0	0	0	0	0	0	0	1	0	2	0	0	0	0	0	0	0	0	0	0	0	4	1	1	5	NSTEMI		0	5	3	3	0	0	2	0	0	0	0	1	0
236	1	68	2	1	squamous	2	SqCC	IV	1	0	0	1	0	1	1	0	1	1	3	1	0	0	0	0	0	1	1	0	0	0	2	0	1	1	type 2 resp failure d/t brain meta		1	2	1	5	0	0	3	1	0	0	1	0	0
237	1	76	1	0	small cell	11	Small cell	ED	1	0	0	0	0	0	0	0	1	0	1	0	0	0	0	0	0	1	1	0	0	0	1	0	1	Noninfectious pulmonary disorders	AE-COPD		0	5	3	14	0	0	2	1	0	0	0	0	0
238	1	78	2	1	adenoca	1	Adenocarcinoma	IV	1	1	1	0	0	1	0	1	1	0	2	0	0	0	0	0	0	1	1	0	0	0	4	0	1	5	cardiac tamponade		1	2	1	3	0	0	3	0	0	0	0	1	0
239	1	67	4	1	adenoca	1	Adenocarcinoma	IV	1	0	0	0	0	0	0	0	1	0	1	0	0	0	1	0	0	0	0	0	0	0	6	0	1	post CPR care	CPR		0	6	3	16	0	0	3	1	1	0	1	0	1
240	1	68	3	1	nonsmall cell	3	Others	IV	1	0	0	0	0	0	0	0	1	0	2	0	0	0	0	0	0	1	1	0	0	0	1	0	1	Infection - Pneumonia	respiratory failure		0	4	3	12	1	1	2	1	1	1	0	0	0
241	0	71	4	1	adenoca	1	Adenocarcinoma	IV	1	0	0	0	0	0	0	0	1	0	1	0	0	0	0	0	0	0	0	0	0	0	1	0	0	Infection - Pneumonia	post op pneumonia		0	6	3	12	1	0	1	1	1	0	0	0	0
242	1	63	1	0	adenoca	1	Adenocarcinoma	IV	1	0	0	0	0	0	0	0	1	0	1	0	0	1	0	0	1	0	0	0	0	0	2	0	1	Neurologic problem	multiple embolic stroke -> respiratory arrest		0	5	3	5	0	0	1	1	0	1	0	0	1
243	1	50	3	1	neuroendocrine tumor	5	Others	IV	1	0	0	1	0	1	0	0	0	0	1	0	1	0	0	0	0	0	0	0	0	0	6	0	1	2	cardiac arrest d/t sepsis	infective spondylitis	0	4	3	13	0	1	3	0	1	0	0	1	1
244	0	53	3	1	adenoca	1	Adenocarcinoma	IV	1	0	0	0	0	0	0	0	1	0	4	1	0	0	0	0	0	0	0	0	0	0	1	0	1	Noninfectious pulmonary disorders	type 2 resp failure d/t drug		0	6	3	16	0	0	3	1	0	0	0	0	1
245	1	63	3	1	adenoca	1	Adenocarcinoma	IV	1	0	0	0	0	0	0	0	1	0	1	0	0	0	0	0	0	1	1	0	0	0	3	0	1	Metabolic problem	AKI d/t hypercalcemia		1	3	1	5	0	0	2	0	1	1	0	0	0
246	1	68	3	1	squamous	2	SqCC	IV	1	0	0	0	0	0	0	0	1	0	3	1	0	0	0	1	0	0	0	0	0	0	4	0	1	5	tachy-bradycardia syndrome		0	5	3	15	0	0	3	0	0	0	0	1	0
247	0	84	1	0	adenoca	1	Adenocarcinoma	IV	1	0	0	0	0	0	0	0	0	0	0	0	0	0	0	0	0	0	0	0	0	0	3	0	1	infection - sepsis	r/o biliary sepsis		0	4	3	13	0	1	3	0	1	1	0	0	0
248	1	72	2	1	small cell	11	Small cell	ED	1	0	0	0	0	0	0	0	1	0	1	0	0	0	0	0	0	0	0	0	0	0	1	0	1	Infection - Pneumonia			0	4	3	12	1	0	2	1	0	0	0	0	0
249	1	78	1	0	adenoca	1	Adenocarcinoma	IV	1	0	0	0	0	0	0	0	0	0	0	0	0	1	0	1	0	0	0	0	0	0	4	0	1	5	NSTEMI		0	5	3	15	0	0	1	0	0	0	0	1	0
250	0	77	2	1	adenoca	1	Adenocarcinoma	IV	1	1	0	0	0	0	0	0	1	0	3	1	0	0	0	0	0	0	0	0	0	0	6	0	0	post CPR care	CPR		0	6	3	16	0	0	3	0	0	0	0	0	1
251	1	57	2	1	adenoca	1	Adebicarcinoma	IV	1	0	0	1	0	1	0	0	1	0	2	0	0	0	0	0	0	0	0	0	0	0	1	0	1	Noninfectious pulmonary disorders	PTE		1	3	1	2	0	0	3	1	0	0	0	0	0
252	1	67	4	1	small cell	11	Small cell	ED	1	0	0	0	0	0	0	0	1	0	4	1	0	0	0	0	0	0	0	0	0	0	1	0	1	Infection -Pneumonia	type 1 respiratory failure	N-fever, pneumonia	1	1	2	9	1	1	3	1	0	0	0	0	0
253	1	74	2	1	others	5	Others	IV	1	0	0	0	0	0	0	0	1	0	1	0	0	0	0	0	0	4	1	1	0	0	1	0	1	Noninfectious pulmonary disorders	AE-IPF		0	6	3	14	0	0	2	1	0	0	0	0	0
254	1	82	3	1	adenoca	1	Adenocarcinoma	IV	0	0	0	0	0	0	0	0	1	0	3	1	0	0	0	0	0	0	0	0	0	0	1	0	1	disease progression			1	2	1	2	1	0	3	1	0	0	0	0	0
255	0	73	2	1	adenoca	1	Adenocarcinoma	IV	0	1	0	0	0	1	1	0	1	1	3	1	0	0	0	0	0	0	0	0	0	0	1	0	0	Infection - Pneumonia			0	4	3	12	1	1	3	1	0	0	0	0	0
256	0	53	2	1	adenoca	1	Adenocarcinoma	IV	1	0	0	0	0	0	0	0	1	0	2	0	0	0	0	0	0	0	0	0	0	0	4	0	0	5	cardiac tamponade		1	2	1	3	0	0	2	0	0	0	0	1	0
257	0	87	2	1	small cell	11	Small cell	ED	1	0	0	0	0	0	0	0	0	0	0	0	0	1	0	0	0	0	0	0	0	0	4	0	0	5	cardiac tamponade		1	2	1	3	0	0	3	0	0	0	0	1	0
258	0	61	2	1	adenoca	1	Adenocarcinoma	IIIB	0	0	0	0	0	0	0	0	0	1	1	0	0	0	1	0	0	0	0	0	0	0	1	0	0	Noninfectious pulmonary disorders	for stent insertion		1	2	1	1	1	0	1	1	0	0	0	0	0
259	1	57	1	0	adenoca	1	Adenocarcinoma	IV	1	0	0	0	0	0	0	0	0	0		0	0	1	0	0	0	4	1	1	0	0	1	0	1	disease progression			1	2	1	2	0	0	1	1	0	1	0	0	0
260	1	69	2	1	adenoca	1	Adenocarcinoma	IV	1	0	0	0	0	0	0	0	1	0	1	0	0	0	0	0	0	2	1	0	0	0	1	0	0	Neurologic problem	SDH	postop BP drop, resp acidosis	0	6	3	5	0	0	2	1	1	0	1	0	0
261	0	59	1	0	small cell	11	Small cell	ED	1	0	0	0	0	0	0	0	1	1	5	1	0	0	0	0	0	0	0	0	0	0	4	0	0	5	chest pain		1	2	1	16	0	0	3	0	0	0	0	1	0
262	1	59	2	1	squamous	2	SqCC	IV	1	0	0	0	0	0	0	0	1	0	1	0	0	0	0	0	0	0	0	0	0	0	1	0	1	Infection - Pneumonia			0	4	3	12	1	0	3	1	0	0	0	0	0
263	0	69	2	1	adenoca	1	Adenocarcinoma	IV	1	0	0	0	0	0	0	0	1	0	2	0	0	0	0	1	0	0	0	0	0	0	1	0	0	disease progression			1	2	1	2	0	0	0	0	0	0	0	0	0
264	1	66	2	1	small cell	11	Small cell	ED	1	0	0	0	0	0	0	0	1	1	5	1	0	0	0	0	0	0	0	0	0	0	4	0	1	5	cardiac tamponade		1	2	1	3	0	0	3	0	0	0	0	1	0
[truncated: 79 more columns]
